# Supplementary material for: Ultrasound Assessment of the Anterolateral Ligament of the Knee: A Narrative Review of Current Evidence, Interpretative Limitations, and Clinical Context
Source: Diagnostics (Basel). 2026 Apr 3;16(7):1084. doi: 10.3390/diagnostics16071084 (PMC13073188; doi:10.3390/diagnostics16071084)
Supplement: Supplementary file 1 [file diagnostics-16-01084-s001.zip]

Archive with 1 entries (1 files):
- diagnostics-4190958-supplementary.pdf
